# Supplementary material for: ncRNA-mediated upregulation of FAM83A is associated with poor prognosis and immune infiltration in pancreatic cancer
Source: Front Endocrinol (Lausanne). 2023 Mar 31;14:1093042. doi: 10.3389/fendo.2023.1093042 (PMC10102663; doi:10.3389/fendo.2023.1093042)
Supplement: Supplementary file 2 [file Table_1.xlsx]

## Sheet: S1
Table S1 Primers used for quantitative real-time PCR
GeneName	Direction	Sequences (5′–3′)
FAM83A	Forward	AAGGATGCCGTGGATAAATTGC
FAM83A	Reverse	ACACGATGAACTCACTGAAGTC
hsa-miR-129-5p	Forward	CGCTTTTTGCGGTCTGG
hsa-miR-129-5p	Reverse	AGTGCAGGGTCCGAGGTATT
AL049555.1	Forward	CAAGTGACCCTGTATCCCGAA
AL049555.1	Reverse	GACTGACAACATATACCCATACCTGAAC
h18S	Forward	AACCCGTTGAACCCCATT
h18S	Reverse	CCATCCAATCGGTAGTAGCG

## Sheet: S2
Table S2 Primary antibodies used for western blotting and IHC
Antigen	Antibody	Source	IHC (Dilution)
FAM83A	Rabbit (20618-1-AP)	Proteintech，China	01:50:00

## Sheet: S3
Table S3 Upstream miRNAs Prediction of FAM83A under starBase database
miRNAid	miRNAname	geneID	geneName	geneType	chromosome	narrowStart	narrowEnd	broadStart	broadEnd	strand	clipExpNum	degraExpNum	RBP	PITA	RNA22	miRmap	microT	miRanda	PicTar	TargetScan	pancancerNum
MIMAT0000081	hsa-miR-25-3p	ENSG00000147689	FAM83A	protein_coding	chr8	124221142	124221147	124221127	124221148	+	1	0	AGO1-4	1	1	0	0	0	0	0	10	2
MIMAT0000092	hsa-miR-92a-3p	ENSG00000147689	FAM83A	protein_coding	chr8	124221142	124221147	124221127	124221148	+	1	0	AGO1-4	1	1	0	0	0	0	0	11	2
MIMAT0000242	hsa-miR-129-5p	ENSG00000147689	FAM83A	protein_coding	chr8	124221092	124221097	124221092	124221097	+	1	0	AGO1-4	1	0	1	0	0	0	0	6	2
MIMAT0000255	hsa-miR-34a-5p	ENSG00000147689	FAM83A	protein_coding	chr8	124220031	124220053	124220025	124220053	+	1	0	AGO2	0	0	0	1	1	0	0	7	2
MIMAT0000421	hsa-miR-122-5p	ENSG00000147689	FAM83A	protein_coding	chr8	124221168	124221173	124221168	124221173	+	1	0	AGO1-4	1	0	1	0	0	0	0	6	2
MIMAT0000719	hsa-miR-367-3p	ENSG00000147689	FAM83A	protein_coding	chr8	124221142	124221147	124221124	124221148	+	1	0	AGO1-4	1	1	0	0	0	0	0	5	2
MIMAT0001541	hsa-miR-449a	ENSG00000147689	FAM83A	protein_coding	chr8	124220034	124220053	124220025	124220053	+	1	0	AGO2	0	0	0	1	1	0	0	3	2
MIMAT0001625	hsa-miR-431-5p	ENSG00000147689	FAM83A	protein_coding	chr8	124221189	124221195	124221174	124221196	+	1	0	AGO1-4	1	0	0	0	1	0	0	2	2
MIMAT0004748	hsa-miR-423-5p	ENSG00000147689	FAM83A	protein_coding	chr8	124220861	124220867	124220860	124220867	+	1	0	AGO2	1	0	1	0	0	0	0	9	2
MIMAT0004761	hsa-miR-483-5p	ENSG00000147689	FAM83A	protein_coding	chr8	124221073	124221079	124221073	124221079	+	1	0	AGO1-4	1	0	1	0	0	0	0	3	2
MIMAT0005952	hsa-miR-1321	ENSG00000147689	FAM83A	protein_coding	chr8	124221517	124221523	124221496	124221524	+	1	0	AGO2	0	0	1	1	0	0	0	0	2

## Sheet: S4
Table S4 Upstream lncRNAs Prediction of hsa-miR-129-5p under starBase database
miRNAid	miRNAname	geneID	geneName	geneType	chromosome	start	end	strand	clipExpNum	degraExpNum	RBP	merClass	miRseq	align	targetSeq	pancancerNum
MIMAT0000242	hsa-miR-129-5p	ENSG00000228463	AP006222.1	lincRNA	chr1	228665	228683	-	1	0	AGO1-4	8mer	cguUCGGGUCUGGCGUUUUUc	|| ||| | ||||||||	cgcAG-CCACA-CGCAAAAAa	2
MIMAT0000242	hsa-miR-129-5p	ENSG00000236423	LINC01134	lincRNA	chr1	3821822	3821843	+	1	0	AGO1-4	7mer-m8	cguucGGGUCUG-GCGUUUUUc	|::|| : |||||||	cccgaCUUAGCUGGGCAAAAAu	2
MIMAT0000242	hsa-miR-129-5p	ENSG00000250135	AL049795.2	sense_intronic	chr1	32642125	32642145	+	6	0	AGO1-4,AGO2	7mer-m8	cguucggGUCUGGCGUUUUUc	:| | |||||||	uaauagaUAUAAAGCAAAAAu	0
MIMAT0000242	hsa-miR-129-5p	ENSG00000273637	AL139260.2	processed_transcript	chr1	39305015	39305035	-	3	0	AGO1,AGO1-4,AGO2	8mer	cguucgggUCUGGCGUUUUUc	| |: |||||||	uuuuuugaAAAUGGCAAAAAa	3
MIMAT0000242	hsa-miR-129-5p	ENSG00000261654	AL360270.2	sense_overlapping	chr1	111479102	111479121	-	1	0	AGO1-4	7mer-m8	cgUUCGGGUCUGGCGUUUUUc	|| | ||| |||||||	acAAACAAAGA-AGCAAAAAc	2
MIMAT0000242	hsa-miR-129-5p	ENSG00000284830	AL049557.1	bidirectional_promoter_lncRNA	chr1	112296668	112296688	-	1	0	AGO1-4	7mer-m8	cguUCGGGUCUGGCGUUUUUc	| ||:| :||||||||	aucAUCCUAACUCGCAAAAAc	0
MIMAT0000242	hsa-miR-129-5p	ENSG00000226167	AP4B1-AS1	antisense	chr1	114442663	114442687	+	1	0	AGO1-4	8mer	cgUUCGGGUCUGG----CGUUUUUc	::||:| || : |||||||	ugGGGCUCCGAGUAGGAGCAAAAAa	4
MIMAT0000242	hsa-miR-129-5p	ENSG00000273026	AL358472.3	antisense	chr1	153939364	153939387	+	4	0	AGO1-4	8mer	cguucgGGUCUGG---CGUUUUUc	::||||| |||||||	cagacaUUAGACCAAGGCAAAAAa	2
MIMAT0000242	hsa-miR-129-5p	ENSG00000227007	LINC01247	lincRNA	chr2	6511907	6511927	-	1	0	AGO1-4	8mer	cguucgggucugGCGUUUUUc	:|||||||	ugcaaaaugucaUGCAAAAAa	2
MIMAT0000242	hsa-miR-129-5p	ENSG00000224559	LINC01087	lincRNA	chr2	132396531	132396551	+	1	0	AGO1-4	7mer-m8	cguucgggucuggCGUUUUUc	|||||||	uuguagaguucuaGCAAAAAg	1
MIMAT0000242	hsa-miR-129-5p	ENSG00000227418	PCGEM1	lincRNA	chr2	193640509	193640530	+	1	0	AGO1-4	7mer-m8	cguucGGGU-CUGGCGUUUUUc	||:| |:| |||||||	cuacuCCUAGGGCAGCAAAAAg	2
MIMAT0000242	hsa-miR-129-5p	ENSG00000260804	LINC01963	lincRNA	chr2	217083607	217083627	+	1	0	AGO1-4	7mer-m8	cguucgggucuggCGUUUUUc	|||||||	ugaugguaaauggGCAAAAAu	2
MIMAT0000242	hsa-miR-129-5p	ENSG00000235726	AC010148.1	processed_transcript	chr2	235791896	235791916	-	1	0	AGO2	8mer	cguucggguCUGGCGUUUUUc	| | |||||||	acacaaaguGCCAGCAAAAAa	2
MIMAT0000242	hsa-miR-129-5p	ENSG00000234949	AC104667.2	antisense	chr2	238500587	238500606	+	1	1	AGO1-4	7mer-m8	cguUCGGGUCUGGCGUUUUUc	|| | ||| :|||||||	uauAG-CAAGAAUGCAAAAAg	7
MIMAT0000242	hsa-miR-129-5p	ENSG00000189229	AC069277.1	lincRNA	chr3	6599400	6599422	+	1	0	AGO2	8mer	cgUUCGG--GUCUGGCGUUUUUc	| ||| :|| |||||||	gaAUGCCAAUAGUGAGCAAAAAa	0
MIMAT0000242	hsa-miR-129-5p	ENSG00000225733	FGD5-AS1	antisense	chr3	14985166	14985187	-	4	0	AGO1-4,AGO2	8mer	cgUUCG-GGUCUGGCGUUUUUc	| || : | | |||||||	acAUGCAUAACAAAGCAAAAAa	3
MIMAT0000242	hsa-miR-129-5p	ENSG00000225733	FGD5-AS1	antisense	chr3	14986685	14986704	-	4	0	AGO1,AGO1-4	7mer-m8	cguucGGGUCUGGCGUUUUUc	|:|| : |||||||	cauuuCUCA-UUGGCAAAAAu	3
MIMAT0000242	hsa-miR-129-5p	ENSG00000224660	SH3BP5-AS1	antisense	chr3	15300799	15300823	+	1	0	AGO1-4	7mer-m8	cgUUCGGGU----CUGGCGUUUUUc	|| |||| |: |||||||	caAACCCCAUCAGGGAAGCAAAAAu	4
MIMAT0000242	hsa-miR-129-5p	ENSG00000271020	AC112220.2	lincRNA	chr3	33839085	33839102	-	1	0	AGO1-4	7mer-m8	cguUCGGGUCUGGCGUUUUUc	| :|||| |||||||	uauAUUCCAG---GCAAAAAu	6
MIMAT0000242	hsa-miR-129-5p	ENSG00000241472	PTPRG-AS1	processed_transcript	chr3	62278359	62278380	-	2	0	AGO1-4	8mer	cguUCGGGUCUG-GCGUUUUUc	||:: ||| |||||||	ugcAGUUGUGACAAGCAAAAAa	0
MIMAT0000242	hsa-miR-129-5p	ENSG00000270562	AC097634.1	lincRNA	chr3	71634115	71634138	+	6	0	AGO1-4	7mer-m8	cguuCGGGUC--UG-GCGUUUUUc	| :||| || :|||||||	caguGAUCAGUCACGUGCAAAAAg	5
MIMAT0000242	hsa-miR-129-5p	ENSG00000243197	TUSC7	antisense	chr3	116435337	116435357	+	3	0	AGO1-4,AGO2	7mer-m8	cguuCGGGUCUGGCGUUUUUc	||:| ||| |||||||	gacuGCUCUGACAGCAAAAAc	1
MIMAT0000242	hsa-miR-129-5p	ENSG00000279891	AC022498.2	TEC	chr3	187898285	187898304	+	1	0	AGO2	7mer-m8	cgUUCGGGUCUGGCGUUUUUc	||| |: | |||||||	agAAGACU-UAAGGCAAAAAc	4
MIMAT0000242	hsa-miR-129-5p	ENSG00000251259	AC004069.1	lincRNA	chr4	106058607	106058627	-	12	0	AGO1-4	8mer	cguucgggucuggCGUUUUUc	|||||||	cucauguguauggGCAAAAAa	4
MIMAT0000242	hsa-miR-129-5p	ENSG00000251175	AC008243.1	antisense	chr4	106742284	106742305	-	1	0	AGO1-4	7mer-m8	cgUUCG-GGUCUGGCGUUUUUc	|:|: :|||| |||||||	ggAGGUGUCAGAAGGCAAAAAg	1
MIMAT0000242	hsa-miR-129-5p	ENSG00000247516	MIR4458HG	lincRNA	chr5	8460131	8460151	+	1	0	AGO2	7mer-m8	cguucgggucuggCGUUUUUc	|||||||	ucaacuauuuugaGCAAAAAg	4
MIMAT0000242	hsa-miR-129-5p	ENSG00000249572	AC034231.1	antisense	chr5	33440454	33440474	-	1	0	AGO1-4	7mer-m8	cguucggguCUGGCGUUUUUc	| |||||||||	uuccauagcGCCCGCAAAAAu	1
MIMAT0000242	hsa-miR-129-5p	ENSG00000247572	CKMT2-AS1	antisense	chr5	80534662	80534680	-	1	0	AGO1-4	7mer-m8	cgUUCGGGUCUGGCGUUUUUc	|:| | ||| |||||||	aaAGGACAAGA--GCAAAAAu	2
MIMAT0000242	hsa-miR-129-5p	ENSG00000280009	AC020923.1	TEC	chr5	85601207	85601227	-	1	0	AGO2	7mer-m8	cguucgggucUGGCGUUUUUc	||:|||||||	auuucauuguACUGCAAAAAu	1
MIMAT0000242	hsa-miR-129-5p	ENSG00000250049	AC114316.2	lincRNA	chr5	91741691	91741711	+	1	0	AGO2	7mer-m8	cguucgggucuggCGUUUUUc	|||||||	cuuacuuucauugGCAAAAAc	1
MIMAT0000242	hsa-miR-129-5p	ENSG00000233937	AC008443.1	processed_transcript	chr5	180683214	180683233	+	1	0	AGO1-4	7mer-m8	cguucggGUCUGGCGUUUUUc	||| |:|||||||	uuugauaCAG-CUGCAAAAAu	2
MIMAT0000242	hsa-miR-129-5p	ENSG00000231074	HCG18	antisense	chr6	30260101	30260122	-	1	0	AGO2	8mer	cguucGGGUCU-GGCGUUUUUc	||:||| |||||||	cuucaCCUAGAGAAGCAAAAAa	2
MIMAT0000242	hsa-miR-129-5p	ENSG00000261116	AL049555.1	sense_overlapping	chr6	54809405	54809427	+	4	0	AGO1-4	7mer-m8	cguucGGGUCUG--GCGUUUUUc	||:| |: :|||||||	ugucaCCUAAAUAAUGCAAAAAg	6
MIMAT0000242	hsa-miR-129-5p	ENSG00000231652	AL590428.1	antisense	chr6	74404052	74404073	-	1	0	AGO2	7mer-m8	cgUUCGGGUCUG-GCGUUUUUc	|:|| :|| | :|||||||	aaAGGCGUAGUCAUGCAAAAAu	2
MIMAT0000242	hsa-miR-129-5p	ENSG00000235381	AL596202.1	antisense	chr6	155577468	155577488	-	2	0	AGO2	7mer-m8	cguucgggucuggCGUUUUUc	|||||||	uccugguaauuagGCAAAAAu	2
MIMAT0000242	hsa-miR-129-5p	ENSG00000233429	HOTAIRM1	antisense	chr7	27139743	27139762	+	2	0	AGO2	8mer	cguucgggUCUGGCGUUUUUc	||| |||||||	ggagaagaAGA-AGCAAAAAa	4
MIMAT0000242	hsa-miR-129-5p	ENSG00000272905	AC018648.1	lincRNA	chr7	32885497	32885517	+	2	0	AGO1-4	8mer	cguucgggucuggCGUUUUUc	|||||||	cuaaaaaugcuugGCAAAAAa	2
MIMAT0000242	hsa-miR-129-5p	ENSG00000280325	AC074183.2	TEC	chr7	84568660	84568680	-	2	0	AGO1-4,AGO2	8mer	cgUUCGGGUCUGGCGUUUUUc	||| :: | :|||||||	aaAAGAUUUAAAUGCAAAAAa	2
MIMAT0000242	hsa-miR-129-5p	ENSG00000260231	JHDM1D-AS1	bidirectional_promoter_lncRNA	chr7	139878811	139878831	+	1	0	AGO1-4	7mer-m8	cguucggGUCUGGCGUUUUUc	|| : |||||||	gguuuuaCAUGGAGCAAAAAg	3
MIMAT0000242	hsa-miR-129-5p	ENSG00000231419	LINC00689	processed_transcript	chr7	158819582	158819607	+	1	0	AGO2	7mer-m8	cgUUCGGGUCU-----GGCGUUUUUc	|||| |||| |:|||||||	guAAGCACAGAAACACCUGCAAAAAc	1
MIMAT0000242	hsa-miR-129-5p	ENSG00000269918	AF131215.6	sense_intronic	chr8	10962233	10962255	-	1	0	AGO2	8mer	cguUCG--GGUCUGGCGUUUUUc	||| ||| |:|||||||	aauAGCCACCAAUCUGCAAAAAa	3
MIMAT0000242	hsa-miR-129-5p	ENSG00000255394	C8orf49	lincRNA	chr8	11619752	11619773	+	2	0	AGO1-4	7mer-m8	cgUUCGGGUC-UGGCGUUUUUc	::| ::|| ::|||||||	ugGGGGUUAGUUUUGCAAAAAg	4
MIMAT0000242	hsa-miR-129-5p	ENSG00000249258	AC079193.2	lincRNA	chr8	16989737	16989757	+	1	0	AGO2	8mer	cguucgggucuggCGUUUUUc	|||||||	auacacaugaaaaGCAAAAAa	0
MIMAT0000242	hsa-miR-129-5p	ENSG00000228801	AC064807.1	antisense	chr8	52859042	52859060	+	1	0	AGO1-4	7mer-m8	cgUUCGGGUCUGGCGUUUUUc	||| :|| ::|||||||	caAAG-UCA-CUUGCAAAAAu	2
MIMAT0000242	hsa-miR-129-5p	ENSG00000253738	OTUD6B-AS1	antisense	chr8	92080140	92080160	-	1	0	AGO2	8mer	cgUUCGGGUCUGGCGUUUUUc	||| | |: |||||||	uaAAGAGAAUAUAGCAAAAAa	1
MIMAT0000242	hsa-miR-129-5p	ENSG00000253738	OTUD6B-AS1	antisense	chr8	92080559	92080580	-	1	0	AGO1-4	7mer-m8	cguucGGGUCUGG-CGUUUUUc	|: | |:: |||||||	agacaCUAAAAUUAGCAAAAAg	1
MIMAT0000242	hsa-miR-129-5p	ENSG00000253738	OTUD6B-AS1	antisense	chr8	92080579	92080599	-	1	0	AGO1-4	7mer-m8	cguucgggUCUGGCGUUUUUc	| |: |||||||	aaaaagaaAAAUAGCAAAAAg	1
MIMAT0000242	hsa-miR-129-5p	ENSG00000254615	AC027031.2	lincRNA	chr8	107284367	107284385	+	3	0	AGO1-4,AGO2	7mer-m8	cgUUCGGGUCUGGCGUUUUUc	|| ::| | :|||||||	aaAAUUUCUG--UGCAAAAAc	1
MIMAT0000242	hsa-miR-129-5p	ENSG00000253868	FER1L6-AS2	antisense	chr8	125072989	125073010	-	1	0	AGO1-4	8mer	cguUCGGGUCUG-GCGUUUUUc	| |:|| : :|||||||	aacAUCUCAUCUGUGCAAAAAa	0
MIMAT0000242	hsa-miR-129-5p	ENSG00000226237	GAS1RR	lincRNA	chr9	89596769	89596787	+	1	0	AGO2	7mer-m8	cguUCGGGUCUGGCGUUUUUc	:|::|| | :|||||||	uuuGGUUCA-A-UGCAAAAAu	5
MIMAT0000242	hsa-miR-129-5p	ENSG00000254876	AL590705.5	processed_transcript	chr9	100058234	100058254	+	1	0	AGO1-4	8mer	cguucgggucuggCGUUUUUc	|||||||	uuucacucccuugGCAAAAAa	3
MIMAT0000242	hsa-miR-129-5p	ENSG00000227200	AL162724.1	sense_intronic	chr9	127028002	127028021	+	1	0	AGO2	7mer-m8	cgUUCGGGUCUGGCGUUUUUc	|||::: || :|||||||	aaAAGUUUUGA-UGCAAAAAc	2
MIMAT0000242	hsa-miR-129-5p	ENSG00000272679	AL355987.2	processed_transcript	chr9	139722939	139722959	+	2	0	AGO2	7mer-m8	cguucgggUCUGGCGUUUUUc	| | :|||||||	aaauaaggAAAAUGCAAAAAg	2
MIMAT0000242	hsa-miR-129-5p	ENSG00000197308	GATA3-AS1	lincRNA	chr10	8095176	8095197	-	1	0	AGO1-4	7mer-m8	cguucGGGU-CUGGCGUUUUUc	||:| | :|||||||	aauucCCUACAAAUGCAAAAAu	3
MIMAT0000242	hsa-miR-129-5p	ENSG00000271335	AL117336.3	antisense	chr10	35603724	35603748	-	1	0	AGO1-4	7mer-m8	cgUUCGG-GUC-UGG--CGUUUUUc	:|||| | | :|| |||||||	auGAGCCACUGCGCCCGGCAAAAAg	3
MIMAT0000242	hsa-miR-129-5p	ENSG00000228065	LINC01515	lincRNA	chr10	67387808	67387828	+	1	0	AGO1-4	7mer-m8	cgUUCGGGUCUGGCGUUUUUc	|| || ::|||||||	ugAAACCACCUUUGCAAAAAu	4
MIMAT0000242	hsa-miR-129-5p	ENSG00000225484	NUTM2B-AS1	antisense	chr10	81482923	81482943	-	1	0	AGO2	7mer-m8	cguuCGGGUCUGGCGUUUUUc	||::| | |||||||	cuguGCUUAUUCAGCAAAAAc	1
MIMAT0000242	hsa-miR-129-5p	ENSG00000225484	NUTM2B-AS1	antisense	chr10	81524021	81524039	-	1	0	AGO1-4	8mer	cgUUCGGGUCUGGCGUUUUUc	| ||:| ||:|||||||	guAUGCUC--ACUGCAAAAAa	1
MIMAT0000242	hsa-miR-129-5p	ENSG00000223482	NUTM2A-AS1	antisense	chr10	89005125	89005145	-	6	0	AGO1-4,AGO2	7mer-m8	cguuCGGGUCUGGCGUUUUUc	||::| | |||||||	cuguGCUUAUUCAGCAAAAAc	0
MIMAT0000242	hsa-miR-129-5p	ENSG00000235823	OLMALINC	lincRNA	chr10	102133676	102133696	+	1	0	AGO2	7mer-m8	cguucgggucugGCGUUUUUc	:|||||||	ugucugcaaucgUGCAAAAAc	2
MIMAT0000242	hsa-miR-129-5p	ENSG00000269609	RPARP-AS1	processed_transcript	chr10	104211556	104211574	+	1	0	AGO2	7mer-m8	cguucGGGUCUGGCGUUUUUc	:||| | |||||||	ugcuuUCCAUA--GCAAAAAg	5
MIMAT0000242	hsa-miR-129-5p	ENSG00000269821	KCNQ1OT1	antisense	chr11	2693971	2693992	-	3	0	AGO1-4,AGO2	8mer	cguucgGGUCUGG-CGUUUUUc	|::|||| |||||||	gccaugCUGGACCAGCAAAAAa	3
MIMAT0000242	hsa-miR-129-5p	ENSG00000269821	KCNQ1OT1	antisense	chr11	2702419	2702439	-	1	0	AGO2	7mer-m8	cguucgggUCUGGCGUUUUUc	| ||:|||||||	gaacacaaACACUGCAAAAAu	3
MIMAT0000242	hsa-miR-129-5p	ENSG00000269176	AP001160.3	antisense	chr11	62553956	62553978	-	1	0	AGO1-4	8mer	cgUUC-GGGUCUG-GCGUUUUUc	|:| |: |||: |||||||	caAGGACUAAGAUAGGCAAAAAa	1
MIMAT0000242	hsa-miR-129-5p	ENSG00000245532	NEAT1	lincRNA	chr11	65199845	65199865	+	6	0	AGO1-4	7mer-m8	cguucgggucugGCGUUUUUc	:|||||||	uguuauuguuggUGCAAAAAg	6
MIMAT0000242	hsa-miR-129-5p	ENSG00000245532	NEAT1	lincRNA	chr11	65200466	65200486	+	6	0	AGO1-4,AGO2	8mer	cguucgggucUGGCGUUUUUc	:|:|||||||	auccaaaauuGCUGCAAAAAa	6
MIMAT0000242	hsa-miR-129-5p	ENSG00000245532	NEAT1	lincRNA	chr11	65207191	65207212	+	9	0	AGO1-4,AGO2	7mer-m8	cguUCGG-GUCUGGCGUUUUUc	||:| | |: |||||||	uucAGUCAGAUAUGGCAAAAAg	6
MIMAT0000242	hsa-miR-129-5p	ENSG00000251562	MALAT1	lincRNA	chr11	65273381	65273401	+	25	0	AGO1-4,AGO2	7mer-m8	cguUCGGGUCUGGCGUUUUUc	:| : :|| :|||||||	uuuGGGUGGGAAUGCAAAAAu	5
MIMAT0000242	hsa-miR-129-5p	ENSG00000280143	AP000892.3	TEC	chr11	117077608	117077627	+	1	0	AGO1-4	7mer-m8	cgUUCGGGUCUGGCGUUUUUc	|||||| || |||||||	ggAAGCCC-CACAGCAAAAAg	5
MIMAT0000242	hsa-miR-129-5p	ENSG00000280032	AP002800.1	TEC	chr11	118137419	118137438	+	1	0	AGO1-4	7mer-m8	cgUUCGGGUCUGGCGUUUUUc	|| |:| | |||||||	ucAACCUCCUA-GGCAAAAAu	3
MIMAT0000242	hsa-miR-129-5p	ENSG00000273015	AC008124.1	lincRNA	chr12	46119784	46119808	-	2	0	AGO1-4	7mer-m8	cguUCGGGUCUGG----CGUUUUUc	||:|:: |:| |||||||	aucAGUCUGUAUCUCUUGCAAAAAc	3
MIMAT0000242	hsa-miR-129-5p	ENSG00000275481	AC025031.4	lincRNA	chr12	46785705	46785726	+	2	0	AGO1-4,AGO2	8mer	cgUUCGGGUC-UGGCGUUUUUc	|| :| || |: |||||||	uuAAAUCAAGCAUAGCAAAAAa	0
MIMAT0000242	hsa-miR-129-5p	ENSG00000258168	AC025569.1	antisense	chr12	70933989	70934009	+	1	0	AGO1-4	7mer-m8	cguucgggucuGGCGUUUUUc	|:|||||||	gaaacggaucuCUGCAAAAAc	3
MIMAT0000242	hsa-miR-129-5p	ENSG00000251138	AC090502.1	lincRNA	chr12	74526952	74526969	-	1	0	AGO1-4	7mer-m8	cgUUCGGGUCUGGCGUUUUUc	|| ||:| | |||||||	gcAAUCCUA-A--GCAAAAAg	2
MIMAT0000242	hsa-miR-129-5p	ENSG00000281344	HELLPAR	macro_lncRNA	chr12	102726282	102726302	+	2	0	AGO1-4	7mer-m8	cguucgggucuggCGUUUUUc	|||||||	aaggaauuguuaaGCAAAAAg	1
MIMAT0000242	hsa-miR-129-5p	ENSG00000258210	AC144548.1	processed_transcript	chr12	110825464	110825484	-	1	0	AGO1-4	7mer-m8	cguUCGGGUCUGGCGUUUUUc	| |: | :: |||||||	uguAUCUGAAGUAGCAAAAAg	2
MIMAT0000242	hsa-miR-129-5p	ENSG00000212694	LINC01089	lincRNA	chr12	122233177	122233197	-	2	0	AGO1-4,AGO2	8mer	cguucggGUCUGGCGUUUUUc	|: :::|||||||	caauaaaCGUGUUGCAAAAAa	2
MIMAT0000242	hsa-miR-129-5p	ENSG00000256546	AC156455.1	processed_transcript	chr12	122506422	122506442	+	2	0	AGO1-4,AGO2	7mer-m8	cguucgGGUCUGGCGUUUUUc	:| | :|||||||	uggacaUCUGUGUGCAAAAAu	4
MIMAT0000242	hsa-miR-129-5p	ENSG00000256028	AC026362.1	processed_transcript	chr12	123461965	123461987	+	1	0	AGO2	8mer	cgUUCGGG-UC-UGGCGUUUUUc	|| :|| || | |||||||	caAACUCCAAGUAGGGCAAAAAa	3
MIMAT0000242	hsa-miR-129-5p	ENSG00000278238	AL359513.1	lincRNA	chr13	53029013	53029032	-	1	0	AGO1-4	8mer	cguucgGGUCUGGCGUUUUUc	:|| | :|||||||	caauuaUCA-AAUGCAAAAAa	0
MIMAT0000242	hsa-miR-129-5p	ENSG00000247400	DNAJC3-AS1	lincRNA	chr13	96326124	96326143	-	1	0	AGO1-4	7mer-m8	cgUUCGGGUCUGGCGUUUUUc	|| | || |:|||||||	uuAAUCACA-UCUGCAAAAAc	2
MIMAT0000242	hsa-miR-129-5p	ENSG00000273888	FRMD6-AS1	antisense	chr14	52117554	52117575	-	1	0	AGO1-4	7mer-m8	cguUCGG-GUCUGGCGUUUUUc	:||| |:|:: |||||||	ccuGGCCACGGGUGGCAAAAAc	2
MIMAT0000242	hsa-miR-129-5p	ENSG00000278576	AL162171.3	sense_intronic	chr14	89056474	89056494	+	1	0	AGO1-4	8mer	cguucgggUCUGGCGUUUUUc	| | |||||||	caaaaaaaAAAAGGCAAAAAa	2
MIMAT0000242	hsa-miR-129-5p	ENSG00000214548	MEG3	lincRNA	chr14	101315911	101315933	+	2	0	AGO1-4	7mer-m8	cgUUCGGGUC--UGGCGUUUUUc	:|||: || | |||||||	uaGAGCUAAGGAAAGGCAAAAAu	1
MIMAT0000242	hsa-miR-129-5p	ENSG00000187951	ARHGAP11B	processed_transcript	chr15	31061855	31061875	+	1	0	AGO1-4	7mer-m8	cguUCGGGUCUGGCGUUUUUc	|||: |:|||||||	cacAGCUGUCCCUGCAAAAAc	7
MIMAT0000242	hsa-miR-129-5p	ENSG00000247556	OIP5-AS1	processed_transcript	chr15	41591178	41591198	+	6	0	AGO1-4,AGO2	7mer-m8	cgUUCGGGUCUGGCGUUUUUc	||| | : |||||||	uuAAGAAAAAGAAGCAAAAAu	1
MIMAT0000242	hsa-miR-129-5p	ENSG00000247556	OIP5-AS1	processed_transcript	chr15	41595796	41595817	+	8	0	AGO1-4,AGO2	7mer-m8	cguUCGGGUCUG-GCGUUUUUc	| |: ||: :|||||||	uguAUCUGUGAUAUGCAAAAAg	1
MIMAT0000242	hsa-miR-129-5p	ENSG00000244879	GABPB1-AS1	antisense	chr15	50654585	50654605	+	2	0	AGO1-4	7mer-m8	cguucgggUCUGGCGUUUUUc	|| ::|||||||	auuuuuuaAGCUUGCAAAAAg	2
MIMAT0000242	hsa-miR-129-5p	ENSG00000244879	GABPB1-AS1	antisense	chr15	50657241	50657259	+	1	0	AGO1-4	7mer-m8	cguUCGGGUCUGGCGUUUUUc	| |:||| :|||||||	uccAUCUCAG--UGCAAAAAg	2
MIMAT0000242	hsa-miR-129-5p	ENSG00000273691	AC087284.1	sense_intronic	chr15	90568931	90568950	+	3	0	AGO1-4,AGO2	7mer-m8	cguucgGGUCUGGCGUUUUUc	||| ||:|||||||	caguaaCCA-ACUGCAAAAAc	3
MIMAT0000242	hsa-miR-129-5p	ENSG00000260276	AC022167.2	antisense	chr16	8953940	8953957	+	2	0	AGO1-4	7mer-m8	cgUUCGGGUCUGGCGUUUUUc	||| |||: |||||||	ggAAG--CAGG-GGCAAAAAc	2
MIMAT0000242	hsa-miR-129-5p	ENSG00000280206	AC026401.3	lincRNA	chr16	15795595	15795616	+	2	0	AGO1-4	7mer-m8	cguucgggUC-UGGCGUUUUUc	|| || |||||||	uuucuggaAGAACAGCAAAAAu	6
MIMAT0000242	hsa-miR-129-5p	ENSG00000235560	AC002310.1	antisense	chr16	30546529	30546547	+	2	0	AGO1-4	7mer-m8	cgUUCGGGUCUGGCGUUUUUc	| |:: ||| |||||||	caAUGUUGAGA--GCAAAAAg	5
MIMAT0000242	hsa-miR-129-5p	ENSG00000263276	AC020978.7	sense_overlapping	chr16	68260787	68260806	+	2	0	AGO1-4	8mer	cguucGGGUCUGGCGUUUUUc	:|:||| |||||||	gaccuUCUAGA-AGCAAAAAa	3
MIMAT0000242	hsa-miR-129-5p	ENSG00000259209	AC004943.1	antisense	chr16	72841597	72841617	+	1	0	AGO1-4	8mer	cguucGGGUCUGGCGUUUUUc	| ||||| |||||||	uuggaCACAGACAGCAAAAAa	4
MIMAT0000242	hsa-miR-129-5p	ENSG00000260737	LINC01227	lincRNA	chr16	80601580	80601601	-	1	0	AGO1-4	7mer-m8	cgUUCGGGUCUGG-CGUUUUUc	|| | | |:| |||||||	ccAAAACAACAUCAGCAAAAAc	1
MIMAT0000242	hsa-miR-129-5p	ENSG00000236618	PITPNA-AS1	antisense	chr17	1421144	1421163	+	2	0	AGO1-4	7mer-m8	cgUUCGGGUCUGGCGUUUUUc	|| :||| : :|||||||	agAAAUCCACG-UGCAAAAAu	4
MIMAT0000242	hsa-miR-129-5p	ENSG00000280046	AC104581.4	TEC	chr17	7764479	7764499	+	1	1	AGO1	8mer	cguucggGUCUGGCGUUUUUc	||| |||||||	cuggcagCAGCAAGCAAAAAa	2
MIMAT0000242	hsa-miR-129-5p	ENSG00000266709	AC005224.4	lincRNA	chr17	14208450	14208471	+	1	0	AGO2	7mer-m8	cguucGGGUCUGG-CGUUUUUc	|::| || |||||||	accucCUUAACCCUGCAAAAAu	2
MIMAT0000242	hsa-miR-129-5p	ENSG00000198496	NBR2	bidirectional_promoter_lncRNA	chr17	41297109	41297129	+	1	0	AGO1-4	8mer	cguucgGGUCUGGCGUUUUUc	| | | :|||||||	cagacaCAAAAGUGCAAAAAa	4
MIMAT0000242	hsa-miR-129-5p	ENSG00000234494	SP2-AS1	antisense	chr17	45976280	45976298	-	1	0	AGO1-4	7mer-m8	cgUUCGGGUCUGGCGUUUUUc	||| :||| ::|||||||	ccAAG-UCAG-UUGCAAAAAg	3
MIMAT0000242	hsa-miR-129-5p	ENSG00000267104	TBC1D3P1-DHX40P1	processed_transcript	chr17	58040242	58040262	-	6	0	AGO1,AGO1-4,AGO2	8mer	cguucggguCUGGCGUUUUUc	|:|:|||||||	ucuucaaguGGCUGCAAAAAa	2
MIMAT0000242	hsa-miR-129-5p	ENSG00000279880	AC134407.3	TEC	chr17	65970392	65970411	+	1	0	AGO1-4	8mer	cguuCGGGUCUGGCGUUUUUc	||:| || |||||||	gccuGCUC-UACAGCAAAAAa	2
MIMAT0000242	hsa-miR-129-5p	ENSG00000262094	AC139099.1	lincRNA	chr17	81168411	81168431	-	1	0	AGO1-4	7mer-m8	cguucgggucugGCGUUUUUc	:|||||||	ccucaguguuuaUGCAAAAAu	0
MIMAT0000242	hsa-miR-129-5p	ENSG00000265962	GACAT2	antisense	chr18	8695926	8695946	-	2	0	AGO1-4	7mer-m8	cguucGGGUCUGGCGUUUUUc	| ::|| |||||||	guuuaCAUGGAAAGCAAAAAu	1
MIMAT0000242	hsa-miR-129-5p	ENSG00000278983	AC048380.2	TEC	chr18	46094577	46094597	+	1	0	AGO2	7mer-m8	cguucgggUCUGGCGUUUUUc	|||: |||||||	uaccuaugAGAUAGCAAAAAg	2
MIMAT0000242	hsa-miR-129-5p	ENSG00000263711	AC079062.1	processed_transcript	chr18	70837165	70837186	-	1	0	AGO1-4	7mer-m8	cguucGGGUCUGG-CGUUUUUc	:|: |||| |||||||	aauuuUCUUGACCUGCAAAAAu	1
MIMAT0000242	hsa-miR-129-5p	ENSG00000267607	AC011511.5	antisense	chr19	10397545	10397569	-	2	0	AGO1-4	7mer-m8	cgUUCGGGUC----UGGCGUUUUUc	::||||:| ||:|||||||	gaGGGCCCGGGAGUACUGCAAAAAg	8
MIMAT0000242	hsa-miR-129-5p	ENSG00000232677	LINC00665	lincRNA	chr19	36816821	36816841	-	4	0	AGO1,AGO2	7mer-m8	cgUUCGGGUCUGGCGUUUUUc	| ||||| : |||||||	agAUGCCCAAUUGGCAAAAAu	3
MIMAT0000242	hsa-miR-129-5p	ENSG00000269825	AC022150.4	sense_intronic	chr19	53153989	53154013	-	2	0	AGO1-4	7mer-m8	cguUCGG-GUC---UGGCGUUUUUc	|||| :|| :: |||||||	cccAGCCUUAGGAAGUAGCAAAAAu	2
MIMAT0000242	hsa-miR-129-5p	ENSG00000259974	LINC00261	lincRNA	chr20	22541868	22541888	-	1	0	AGO2	8mer	cgUUCGGGUCUGGCGUUUUUc	||| : : | |||||||	auAAGGUGGAAAGGCAAAAAa	4
MIMAT0000242	hsa-miR-129-5p	ENSG00000230400	LINC01747	lincRNA	chr20	22649914	22649934	-	1	0	AGO1-4	7mer-m8	cguucGGGUCUGGCGUUUUUc	|::| | |||||||	ggucuCUUAUCCAGCAAAAAc	4
MIMAT0000242	hsa-miR-129-5p	ENSG00000223704	LINC01422	lincRNA	chr22	27255996	27256018	+	1	0	AGO2	7mer-m8	cguucGGGUC--UGGCGUUUUUc	:|:|| | |||||||	cuguuUCUAGGAAAAGCAAAAAu	1
MIMAT0000242	hsa-miR-129-5p	ENSG00000235954	TTC28-AS1	processed_transcript	chr22	28320682	28320702	+	1	0	AGO2	8mer	cguucGGGUCUGGCGUUUUUc	:|: | : |||||||	uuauuUCUCGUUGGCAAAAAa	2
MIMAT0000242	hsa-miR-129-5p	ENSG00000253352	TUG1	bidirectional_promoter_lncRNA	chr22	31373148	31373169	+	6	0	AGO1-4	8mer	cguuCGGGUC-UGGCGUUUUUc	| ::|| | |||||||	ugguGAUUAGAAAAGCAAAAAa	4
MIMAT0000242	hsa-miR-129-5p	ENSG00000235437	LINC01278	processed_transcript	chrX	62646918	62646938	-	1	0	AGO1-4	7mer-m8	cguUCGGGUCUGGCGUUUUUc	|| | || :|||||||	uccAGGCAAGCAUGCAAAAAc	3
MIMAT0000242	hsa-miR-129-5p	ENSG00000229807	XIST	lincRNA	chrX	73043502	73043522	-	6	0	AGO2	8mer	cguucgggucuGGCGUUUUUc	::|||||||	auggaaaauuuUUGCAAAAAa	1
MIMAT0000242	hsa-miR-129-5p	ENSG00000235244	DANT2	lincRNA	chrX	115034204	115034222	-	1	0	AGO2	7mer-m8	cguuCGGGUCUGGCGUUUUUc	|||: || |||||||	aacuGCCUUGA--GCAAAAAc	2
